# Supplementary material for: Climate warming will increase chances of hybridization and introgression between two Takydromus lizards (Lacertidae)
Source: Ecol Evol. 2021 May 11;11(13):8573–84. doi: 10.1002/ece3.7671 (PMC8258214; doi:10.1002/ece3.7671)
Supplement: Supplementary file 1 — Appendix S1 [file ECE3-11-8573-s001.xlsx]

## Sheet: T_sep
Mark	lon	lat
1	102.758	30.067
2	103.373	29.905
3	104.567	31.535
4	104.57	28.77
5	104.643	28.752
6	104.807	26.124
7	105.239	32.575
8	105.291	27.283
9	105.697	28.59
10	105.806	28.817
11	105.813	28.039
12	105.843	32.435
13	105.871	28.854
14	105.946	25.703
15	106.088	33.769
16	106.22	27.459
17	106.4	27.791
18	106.42	26.35
19	106.63	26.648
20	106.657	26.132
21	106.829	32.347
22	106.939	34.245
23	107.011	32.9392
24	107.191	27.946
25	107.454	28.553
26	107.545	25.822
27	107.546	33.223
28	107.886	25.41
29	107.898	28.563
30	107.95	30.933
31	108.078	26.378
32	108.119	28.263
33	108.152	26.3614
34	108.222	34.164
35	108.409	30.808
36	108.41	27.994
37	108.521	25.931
38	108.839	27.699
39	108.97	34.02
40	109.03	33.93
41	109.202	28.154
42	110.04	31.5181
43	111.102	30.1591
44	111.51	32.54
45	111.653	32.264
46	112.73	25.74
47	112.949	25.4
48	113.101	28.0074
49	113.129	29.357
50	113.521	26.798
51	113.805	26.497
52	113.9	29.69
53	113.907	31.6731
54	114.046	27.676
55	114.132	26.678
56	114.172	29.9516
57	114.262	30.281
58	114.302	25.687
59	114.409	27.338
60	114.506	26.318
61	114.551	25.785
62	114.588	29.6307
63	115.44	25.96
64	115.993	29.668
65	116.28	31.44
66	116.333	31.393
67	116.581	30.631
68	116.714	27.308
69	116.972	31.067
70	117.376	28.311
71	117.493	27.34
72	117.897	28.523
73	117.91	29.282
74	118.003	27.757
75	118.031	27.751
76	118.151	28.457
77	118.178	26.642
78	118.18	32.18
79	118.22	25.66
80	118.241	25.491
81	118.338	29.715
82	118.365	28.945
83	118.383	29.6752
84	118.78	32.06
85	118.797	32.06
86	118.8	32.06
87	118.87	28.93
88	119.239	29.579
89	119.38	26.06
90	119.384	25.721
91	119.385	26.065
92	119.426	32.188
93	119.461	26.508
94	119.546	26.663
95	119.55	26.68
96	119.67	29.81
97	119.69	29.79
98	119.691	29.794
99	119.823	31.341
100	119.83	30.64
101	119.84	30.63
102	119.92	28.43
103	120.155	30.274
104	120.16	30.27
105	120.19	30.85
106	120.23	33.758
107	120.58	29.99
108	120.585	31.299
109	121.12	28.4
110	121.15	27.83
111	121.21	27.625
112	121.384	31.186
113	121.544	29.868
114	121.74	37.28
115	121.87	29.83
116	121.88	30.03
117	122.08	30.58
118	122.14	29.72
119	122.16	30.04
120	122.17	30.17
121	122.18	30.29
122	122.28	29.81
123	122.33	30.25
124	122.35	30.44
125	122.45	30.71
126	122.68	30.19
127	122.82	30.72

## Sheet: T_sex
Mark	lon	lat
1	118.02	27.76
2	117.48	27.34
3	118.16	26.65
4	119	25.44
5	119.39	25.73
6	113.96	25.41
7	106.74	25.43
8	104.9	25.08
9	105.35	26.08
10	106.09	25.17
11	100.53	22.36
12	100.58	22.48
13	113.27	23.11
14	113.19	23.4
15	112.47	23.05
16	113.62	24.84
17	113.43	24.94
18	109.04	19.31
19	109.52	18.78
20	108.95	18.78
21	108.33	22.84
22	110.07	23.38
23	106.84	22.36
24	110.66	25.6
25	108.04	21.7
26	108.25	21.79
27	108.67	24.5
28	106.62	23.91
29	110.3	25.39
